# Supplementary material for: The Impact of Multiple Sclerosis Disease Status and Subtype on Hematological Profile
Source: Int J Environ Res Public Health. 2021 Mar 23;18(6):3318. doi: 10.3390/ijerph18063318 (PMC8004915; doi:10.3390/ijerph18063318)
Supplement: Supplementary file 1 [file ijerph-18-03318-s001.zip]

Archive with 7 entries (6 files):
- IJERPH S1.docx
- __MACOSX/
- __MACOSX/._IJERPH S1.docx
- IJERPH S2.docx
- __MACOSX/._IJERPH S2.docx
- IJERPH S3.docx
- __MACOSX/._IJERPH S3.docx
